# Supplementary material for: Functional Analysis of PsHMGR1 and PsTPS1 Related to Floral Terpenoids Biosynthesis in Tree Peony
Source: Int J Mol Sci. 2024 Nov 14;25(22):12247. doi: 10.3390/ijms252212247 (PMC11594739; doi:10.3390/ijms252212247)
Supplement: Supplementary file 1 [file ijms-25-12247-s001.zip]

Archive with 1 entries (1 files):
- ijms-3260161-supplementary.pdf
